# Supplementary material for: The cariogenic effect of starch on oral microcosm grown within the dual constant depth film fermenter
Source: PLoS One. 2021 Oct 20;16(10):e0258881. doi: 10.1371/journal.pone.0258881 (PMC8528329; doi:10.1371/journal.pone.0258881)
Supplement: S1 Dataset — (XLSX) [file pone.0258881.s001.xlsx]

## Sheet: No Fluoride
	BACTERIA COUNTS NO FLUORIDE				Independent Samples									* = Signficant - <0.05
	Figure 3				T-Test
	Sucrose - log10.CFU.ml		All Selectrions n=4				Sucrose - Standard Deviation							P VAL
		Day 3	Day 7	Day 10	Day 14			Day 3	Day 7	Day 10	Day 14			Day 3	Day 7	Day 10	Day 14
	Lactobacillus spp.	6.42325	6.74527	6.7253	7.30643		Lactobacillus spp.	5.70327	6.13754	6.87769	7.13756		Lactobacillus spp.	0.46	0.95	0.281	0.964
	S. mutans	3.87506	6.30103	6.35746	6.89763		S. mutans	3.80012	5.13162	6.46695	6.90918		S. mutans	*0.006	*<0.001	0.671	0.494
	Streptococcus spp.	6.56378	7.13194	7.31597	7.55023		Streptococcus spp.	5.88319	6.68377	7.55915	7.43052		Streptococcus spp.	*0.049	*0.018	0.818	0.282
	Veillonella spp.	6.37794	6.63599	6.80787	7.21683		Veillonella spp.	5.66175	5.97812	7.00385	7.1257		Veillonella spp.	0.362	0.893	0.506	0.244
	Starch - log10.CFU.ml		All Selectrions n=4				Starch - Standard Deviation
		Day 3	Day 7	Day 10	Day 14			Day 3	Day 7	Day 10	Day 14
	Lactobacillus spp.	6.38471	6.66745	7.16695	7.29967		Lactobacillus spp.	4.80989	5.30989	7.37508	7.18624
	S. mutans	2.57403	5.94817	6.24397	6.75967		S. mutans	2.39794	5.04481	6.27789	6.4945
	Streptococcus spp.	6.42529	7.29281	7.38917	7.38021		Streptococcus spp.	5.82691	6.49404	7.50913	6.89326
	Veillonella spp.	6.3248	6.62839	7.01442	7.02015		Veillonella spp.	5.79495	5.78508	7.60236	6.69957
	QLF RESULTS NO FLUORIDE				Independent Samples
	FIGURE 4				T-Test
	ΔF						Standard Error							P VAL
		Day 3	Day 7	Day 10	Day 14			Day 3	Day 7	Day 10	Day 14			Day 3	Day 7	Day 10	Day 14
	Sucrose	20.874	57.4253	74.9942	80.3726		Sucrose	3.24148	2.12559	1.33461	2.22453			0.534	*0.007	0.213	0.86
	Starch	23.6575	48.2288	77.5536	80.9587		Starch	2.96579	2.14191	1.46372	2.3971
	Sucrose n Num	10	10	10	10
	Starch n Num	10	10	10	10
	TMR RESULTS NO FLUORIDE				Independent Samples
	FIGURE 5				T-Test
	ΔZ						Standard Error							P VAL
		Day 3	Day 7	Day 10	Day 14			Day 3	Day 7	Day 10	Day 14			Day 3	Day 7	Day 10	Day 14
	Sucrose	92.6667	410.185	829.833	845		Sucrose	14.7074	29.3505	77.1244	73.8187			0.213	0.05	0.069	0.552
	Starch	129.833	540.333	1011.5	930.667		Starch	24.7811	53.103	53.5876	120.515
	Sucrose n Num	10	9	10	10
	Starch n Num	10	10	10	10
	TMR PROFILES NO FLUORIDE
	FIGURE 6
	Sucrose - Mineral Volume		Vol%				Sucrose - Mineral Volume Standard Error			Vol%
	µm	Day 3	Day 7	Day 10	Day 14		µm	Day 3	Day 7	Day 10	Day 14
	-10	-3.99667	-3.96154	-3.98833	-3.98222		-10	0.0671754	0.0669849	0.0662058	0.0790584
	-5	-3.68741	-3.26923	-3.51875	-3.38037		-5	0.114326	0.349952	0.160907	0.301068
	0	20	20	20	20		0	0	0	0	0
	5	71.0004	51.7842	50.3775	49.6222		5	0.895384	0.896512	0.986938	1.3399
	10	74.2207	58.0846	56.1521	54.127		10	0.578671	0.57279	0.81005	1.16168
	15	76.4822	65.6165	58.2179	56.7315		15	0.406968	0.65984	0.994798	1.11466
	20	77.6307	70.0027	59.8125	60.4474		20	0.371671	0.659699	1.01276	1.09069
	25	78.2022	73.8742	61.9637	62.4626		25	0.349953	0.708944	0.867523	0.967386
	30	78.4581	76.4888	63.1971	64.1515		30	0.326147	0.44419	0.754469	1.0214
	35	78.517	77.4292	65.8133	66.4222		35	0.352512	0.292627	0.952311	1.09114
	40	78.9056	77.7546	69.5567	68.6922		40	0.422572	0.302367	1.25155	1.04415
	45	78.8796	77.7546	72.5837	70.5437		45	0.494942	0.282721	1.23388	1.0024
	50	79.0437	78.0165	74.7775	72.427		50	0.611509	0.273105	0.823027	0.902535
	55	79.393	78.4054	76.3092	74.5133		55	0.706206	0.213511	0.439449	0.769178
	60	79.6641	78.3388	76.9092	76.1148		60	0.956445	0.201623	0.304862	0.464477
	65	79.7889	78.2312	77.2933	76.8067		65	1.13663	0.198279	0.213555	0.319935
	70	79.6822	78.4319	77.655	77.4611		70	1.16596	0.203531	0.217943	0.272603
	75	79.8078	78.4115	77.8933	77.4141		75	1.17805	0.174134	0.144517	0.213194
	80	79.8267	78.4942	78.1725	77.6889		80	1.17122	0.15131	0.0989222	0.201781
	85	79.9204	78.5727	78.4446	77.8511		85	1.13912	0.167588	0.119707	0.181712
	90	79.7856	78.3338	78.3296	77.8093		90	1.16362	0.182405	0.122157	0.168924
	95	79.8096	78.3646	78.4758	78.1215		95	1.16822	0.125584	0.122603	0.159119
	100	79.95	78.4358	78.5104	78.2493		100	1.16468	0.149788	0.130867	0.118824
	Starch - Mineral Volume						Starch - Mineral Volume Standard Error
	µm	Day 3	Day 7	Day 10	Day 14		µm	Day 3	Day 7	Day 10	Day 14
	-10	-4.22364	-4.19462	-4.06276	-4.025		-10	0.145781	0.0780261	0.0560676	0.0726146
	-5	-3.92727	-4.00692	-3.33724	-3.58893		-5	0.118798	0.0943981	0.241905	0.28193
	0	20	20	20	20		0	0	0	0	0
	5	68.3355	49.4608	50.619	50.8493		5	1.81305	1.45126	0.935481	1.40123
	10	73.02	55.9619	55.5107	54.9782		10	0.966022	1.33487	0.635151	1.28302
	15	75.5514	62.5069	57.3141	58.0732		15	0.78244	1.47196	0.694787	1.34832
	20	76.7182	64.9408	58.5572	61.0961		20	0.622363	1.18161	0.683783	1.42036
	25	77.8814	69.21	59.8414	63.0496		25	0.45028	1.06998	0.681719	1.2286
	30	78.3114	73.5112	60.2852	64.7479		30	0.353735	0.746209	0.521471	1.16071
	35	78.5514	75.9346	60.3707	65.9761		35	0.391672	0.426623	0.615789	1.25893
	40	78.8741	77.0246	62.1531	67.4275		40	0.316838	0.291689	0.833692	1.28081
	45	78.3141	77.5946	65.0321	69.0121		45	0.293737	0.237008	1.12253	1.24518
	50	79.1123	77.6904	69.1662	70.7921		50	0.308068	0.227383	1.15571	1.16007
	55	79.1045	78.0081	72.4586	72.5786		55	0.304614	0.254778	1.00573	0.985553
	60	79.0877	78.1708	74.6797	73.8011		60	0.364559	0.227598	0.70007	0.909644
	65	78.7282	78.3281	75.9821	75.0046		65	0.266391	0.197409	0.422943	0.80044
	70	79.0227	78.5042	76.9352	75.7293		70	0.277093	0.202005	0.288094	0.692675
	75	78.7595	78.4654	77.4362	76.4214		75	0.359401	0.201591	0.252521	0.636882
	80	78.5923	78.4946	77.9914	76.8636		80	0.334114	0.196082	0.225744	0.535221
	85	78.6164	78.5362	78.1907	77.1625		85	0.244999	0.175217	0.164969	0.457581
	90	78.5845	78.3596	78.0072	77.385		90	0.243557	0.174887	0.135989	0.387687
	95	78.7109	78.3981	78.1079	77.5204		95	0.312933	0.178483	0.153754	0.349647
	100	78.5482	78.4735	78.1672	77.8857		100	0.265847	0.140193	0.122643	0.239527

## Sheet: 1450ppm F-
	BACTERIA 1450ppm F-				Independent Samples									* = Signficant - <0.05
	FIGURE 3				T-Test
	Sucrose - log10.CFU.ml		All Selectrions n=4				Sucrose - Standard Deviation							P VAL
		Day 3	Day 7	Day 10	Day 14			Day 3	Day 7	Day 10	Day 14			Day 3	Day 7	Day 10	Day 14
	Lactobacillus spp.	6.57113	6.64836	6.94201	7.14496		Lactobacillus spp.	6.32185	6.58906	6.21967	7.24938		Lactobacillus spp.	0.707	0.137	*0.0001	0.111
	S. mutans	5.35817	7.58405	7.60611	7.86923		S. mutans	5.4481	7.45767	7.27444	7.99271		S. mutans	0.589	0.062	*0.032	0.088
	Streptococcus spp.	6.8285	7.64836	7.81291	7.83964		Streptococcus spp.	6.60037	7.54967	7.37666	7.69834		Streptococcus spp.	0.355	*0.04	*0.036	*0.022
	Veillonella spp.	6.39576	7.80277	7.58405	7.50684		Veillonella spp.	6.13888	7.74294	7.19331	7.34922		Veillonella spp.	*0.018	0.531	*0.002	*0.008
	Starch - log10.CFU.ml		All Selectrions n=4				Starch - Standard Deviation
		Day 3	Day 7	Day 10	Day 14			Day 3	Day 7	Day 10	Day 14
	Lactobacillus spp.	6.61674	7.01546	7.7065	7.51687		Lactobacillus spp.	6.17209	6.98823	7.42039	7.37528
	S. mutans	5.18963	7.90105	9.08279	8.26482		S. mutans	5.28301	7.72323	9.17026	8.13988
	Streptococcus spp.	6.94817	8.04922	9.12057	8.21748		Streptococcus spp.	6.67829	7.89452	9.21484	7.98666
	Veillonella spp.	6.72734	7.90714	8.14301	7.97486		Veillonella spp.	6.05201	7.74723	7.87434	7.71107
	QLF RESULTS 1450ppm F-				Independent Samples
	FIGURE 4				T-Test
	ΔF						Standard Error							P VAL
		Day 3	Day 7	Day 10	Day 14			Day 3	Day 7	Day 10	Day 14			Day 3	Day 7	Day 10	Day 14
	Sucrose	23.3319	45.1632	59.6576	55.3211		Sucrose	2.45031	2.45732	2.45881	1.60728			0.643	0.84	0.35	0.33
	Starch	21.6665	44.3609	55.8651	52.5648		Starch	2.53751	3.02532	3.09721	2.26169
	Sucrose n Num	10	9	10	10
	Starch n Num	10	10	10	10
	TMR RESULTS 1450ppm F-				Independent Samples
	FIGURE 5				T-Test
	ΔZ						Standard Error							P VAL
		Day 3	Day 7	Day 10	Day 14			Day 3	Day 7	Day 10	Day 14			Day 3	Day 7	Day 10	Day 14
	Sucrose	70	200.952	278.261	265.385		Sucrose	13.3873	20.0464	15.7381	18.5409			0.143	*0.023	*0.032	*0.001
	Starch	42.0833	146.333	341.111	360		Starch	13.0353	11.0014	23.6808	25.9991
	Sucrose n Num	10	9	10	10
	Starch n Num	10	10	10	10
	TMR PROFILES 1450ppm F-
	FIGURE 6
	Sucrose - Mineral Volume		Vol%				Sucrose - Mineral Volume Standard Error			Vol%
	µm	Day 3	Day 7	Day 10	Day 14		µm	Day 3	Day 7	Day 10	Day 14
	-10	-4.53818	-4.37476	-4.43435	-4.33346		-10	0.0698162	0.0577994	0.0424489	0.071384
	-5	-4.49136	-4.35714	-4.24	-3.48115		-5	0.073285	0.0673341	0.118322	0.353413
	0	20	20	20	20		0	0	0	0	0
	5	72.2695	60.5405	50.2117	53.0308		5	1.33638	1.66238	1.52079	1.27879
	10	76.1755	72.131	66.737	66.7704		10	0.401733	0.783193	0.987722	1.22516
	15	77.6	74.5214	74.013	73.7096		15	0.343567	0.547735	0.603466	0.694028
	20	78.0232	76.4414	76.4661	76.4223		20	0.271386	0.413705	0.494229	0.443998
	25	78.52	76.8881	77.557	77.6696		25	0.267185	0.36817	0.442816	0.338918
	30	78.4732	77.2571	77.9839	78.0777		30	0.273099	0.333031	0.364639	0.288968
	35	78.4627	77.2329	78.3261	78.4527		35	0.270992	0.297166	0.392182	0.345424
	40	78.6227	77.5119	78.3839	78.4958		40	0.272122	0.295348	0.365752	0.317628
	45	78.64	77.7857	78.3852	78.4558		45	0.288457	0.228124	0.325882	0.344949
	50	78.8423	77.8248	78.673	78.4796		50	0.221504	0.239615	0.321212	0.31046
	55	78.9709	78.029	78.603	78.2535		55	0.243635	0.30905	0.237367	0.281717
	60	78.9582	78.2452	78.3791	78.6346		60	0.24452	0.332752	0.235881	0.26337
	65	78.9155	78.1824	78.4909	78.3312		65	0.343269	0.26208	0.23728	0.246471
	70	79.1327	78.0624	78.2635	78.54		70	0.289335	0.273544	0.254158	0.236475
	75	78.8027	78.111	78.32	78.2615		75	0.244221	0.300406	0.254938	0.233083
	80	78.945	78.1629	77.9935	78.5331		80	0.284646	0.297982	0.242171	0.215383
	85	79.1764	78.2943	78.047	78.2827		85	0.347559	0.230935	0.206068	0.231405
	90	78.7223	78.2867	77.9552	78.3331		90	0.264148	0.271519	0.161634	0.197595
	95	78.9177	78.46	78.1974	78.3362		95	0.298197	0.245342	0.169041	0.214068
	100	78.92	78.2948	78.2678	78.3165		100	0.271658	0.293501	0.214104	0.222739
	Starch - Mineral Volume						Starch - Mineral Volume Standard Error
	µm	Day 3	Day 7	Day 10	Day 14		µm	Day 3	Day 7	Day 10	Day 14
	-10	-4.29833	-4.11067	-4.15037	-4.08654		-10	0.0552814	0.0622932	0.0657425	0.0643874
	-5	-4.21625	-3.97667	-3.57556	-3.36115		-5	0.0621383	0.0837735	0.275832	0.385849
	0	20	20	20	20		0	0	0	0	0
	5	74.2863	63.797	47.5111	45.9846		5	1.09293	1.17755	1.74405	1.7776
	10	76.1225	75.512	64.1281	62.2646		10	0.834703	1.15157	1.36429	1.51121
	15	77.215	78.0043	72.1363	71.8835		15	0.657986	1.17282	0.750155	0.996231
	20	78.0192	78.969	75.0456	75.4688		20	0.507185	1.22121	0.455096	0.623039
	25	78.4604	79.227	76.2733	76.7446		25	0.479379	1.22698	0.356822	0.416389
	30	78.7767	79.4463	76.8007	77.6615		30	0.474502	1.23256	0.306238	0.257103
	35	78.6808	79.242	77.2674	78.0819		35	0.384975	1.17632	0.305155	0.230803
	40	78.8321	79.3363	77.5581	78.085		40	0.375269	1.12797	0.292588	0.211544
	45	78.9346	79.3827	77.5137	78.2481		45	0.287579	1.09775	0.277442	0.160726
	50	78.8525	79.2217	77.6963	78.2723		50	0.306573	1.05085	0.248949	0.19095
	55	78.5717	79.4123	77.6378	78.3088		55	0.243032	1.03333	0.243625	0.211147
	60	78.8183	79.2613	77.7456	78.0573		60	0.277332	0.996765	0.208527	0.192846
	65	78.9392	79.2633	77.6381	78.1423		65	0.250655	0.891859	0.212155	0.194274
	70	78.9812	79.1983	77.8311	78.2004		70	0.271676	0.890793	0.220826	0.185839
	75	78.6367	79.1413	77.7841	78.2154		75	0.302823	0.810334	0.230273	0.185067
	80	78.5737	79.038	77.9648	78.1188		80	0.280007	0.786026	0.206807	0.152766
	85	78.6875	79.2063	78.0489	78.2288		85	0.257542	0.685008	0.185101	0.185783
	90	78.6221	79.1107	78.0293	78.3427		90	0.240656	0.603307	0.159019	0.134185
	95	78.71	79.0067	77.7096	78.2188		95	0.188392	0.553415	0.167174	0.139173
	100	78.7854	79.0713	77.9233	78.1596		100	0.19844	0.504144	0.179918	0.153966
